# Supplementary material for: Time Synchronization of Multimodal Physiological Signals through Alignment of Common Signal Types and Its Technical Considerations in Digital Health
Source: J Imaging. 2022 Apr 21;8(5):120. doi: 10.3390/jimaging8050120 (PMC9145353; doi:10.3390/jimaging8050120)
Supplement: Supplementary file 1 [file jimaging-08-00120-s001.zip]

Archive with 1 entries (1 files):
- jimaging-1640371-supplementary.pdf
